# Supplementary material for: Optimizing learning in undergraduate psychology students: the impact of advance quizzing, review, and classroom attendance
Source: Cogn Res Princ Implic. 2017 Sep 20;2:39. doi: 10.1186/s41235-017-0075-2 (PMC5605652; doi:10.1186/s41235-017-0075-2)
Supplement: Supplementary file 1 — Optimizing learning: Raw data. (XLSX 72 kb) [file 41235_2017_75_MOESM1_ESM.xlsx]

## Sheet: Main Analyses
Year (empty=Did not write the memory exam)	Perception Exam	Memory Exam	AQclassroomVLtot	AQPodcast	Review
2		15	1	12	13
1	8.5	10	0	2	2
1	12	9.5	0	0	0
1	15	8	2	0	0
2		14	11	0	6
1	16.5	17	5	10	3
1	12	14	12	3	12
1	15.5	9.5	0	0	13
1	14.5	15.5	0	1	0
2		18	0	10	9
2		17	5	3	7
1	14	11.5	13	0	13
1	15.5	9	0	0	0
1	20.5	16.5	11	2	13
			1	0	4
1	15.5	18	5	12	0
1	17	13.5	4	8	11
2		18.5	3	0	10
1	11.5	12.5	0	1	13
2		18.5	0	3	4
1	13.5	9	4	1	0
			2	7	10
2		17.5	10	1	0
1	13.5	15.5	9	13	0
1	13	9.5	1	3	0
1	17.5	10.5	5	0	5
2		13.5	0	0	2
1	12	8.5	0	2	0
1	13	14.5	5	0	13
2		13.5	0	0	0
1	17.5	13	0	0	0
2		20.5	9	2	13
1	13.5	13.5	1	12	13
2		15	4	3	0
2		20	8	0	0
2		15	0	0	0
2		14.5	1	4	1
			0	7	8
			6	3	12
			0	4	4
1	9	9	11	1	3
1	10	10.5	12	11	13
1	10.5	11.5	2	0	2
			1	1	13
2		17	1	10	12
1	11	9.5	1	0	0
1	17	14	5	1	13
1	6	11	2	0	1
1	11.5	9.5	0	0	12
1	14.5	13.5	1	5	0
1	14	12	12	0	0
1	21	19.5	3	9	13
1	20	13	6	7	13
2		17.5	11	0	13
			2	1	3
			0	0	1
			0	0	0
1	14	16	9	2	13
2		14.5	0	0	13
			0	0	0
1	19	13	10	0	0
			0	0	0
			0	1	0
2		18.5	1	4	3
1	14	16.5	1	0	0
2		17	0	0	13
			1	5	8
			0	0	0
2		18	1	1	4
2		17.5	0	13	10
1	4	7.5	3	10	2
1	20.5	16	10	1	13
			0	1	0
1	15.5	19.5	7	13	5
			0	0	0
2		12.5	1	13	13
			0	10	8
2		14.5	0	0	1
1	17.5	13.5	1	8	3
			1	0	0
2		13.5	12	1	11
			0	0	0
2		19	0	0	13
2		20	0	0	0
1	12.5	4	5	0	1
			0	2	0
2		16.5	1	11	4
			1	0	0
			1	6	0
1	12	8.5	0	2	2
			3	1	0
2		19.5	2	8	13
2		16	3	1	5
2		16.5	8	4	11
			2	0	0
2		16	2	0	6
			3	1	1
2		17	8	2	0
2		19	11	2	5
			0	1	13
1	18.5	17	5	4	0
2		10	8	0	13
			1	1	0
2		6.5	1	0	0
1	10.5	8	5	7	13
1	12.5	7	7	7	13
			0	0	0
2		12.5	2	0	0
1	16.5	16	1	2	0
1	11.5	10.5	1	2	0
2		18	9	4	12
1	16	10.5	7	0	2
			12	0	0
1	16	8.5	4	0	5
1	15.5	13.5	1	0	0
1	8	11.5	5	3	13
1	10	12	8	5	13
1	12.5	17	1	11	12
2		13	3	0	2
2		21	1	9	1
2		19.5	0	5	1
2		21	1	9	13
			0	12	0
			4	1	0
1	10	9.5	4	0	13
1	17.5	12	7	0	1
2		18.5	1	9	2
			1	0	0
1	18.5	14.5	5	0	0
1	11	13	1	12	13
1	17	13.5	4	0	0
1	12	7.5	1	1	0
1	10	10.5	2	7	2
			0	0	3
2		13.5	0	0	0
2		15.5	3	7	13
			0	2	2
1	15.5	13.5	4	1	8
1	18.5	15	4	0	0
1	16.5	13.5	2	0	0
2		18	3	0	6
			1	0	2
1	14	8	0	0	0
2		20	13	4	13
			0	0	0
1	9.5	7	6	1	0
1	10.5	17	12	1	13
			2	4	9
			0	13	13
2		21.5	12	1	12
1	20	17	4	9	13
			0	2	0
1	9	8.5	7	1	1
			0	1	0
1	13	10.5	12	0	0
2		8	0	0	0
1	11	9	3	13	0
			1	0	0
			0	0	0
			1	1	0
1	3.5	4.5	2	0	1
2		20.5	10	3	5
			6	4	13
1	12.5	12	0	3	3
1	8.5	10	4	0	0
			0	12	13
2		14	6	2	11
1	13.5	9.5	8	0	13
1	15	11	13	11	5
2		18	0	2	0
2		18	4	3	13
			1	0	0
1	8.5	7	4	3	1
1	13.5	10	11	0	0
			0	0	0
2		17	6	11	0
2		18.5	0	6	0
2		18.5	9	0	0
1	17.5	16	1	1	0
1	15.5	12	3	11	12
1	20.5	19	1	3	6
1	16	15	11	1	13
1	18	18.5	0	0	0
			0	0	0
			3	11	13
2		9.5	1	11	0
1	14.5	12	3	2	2
1	18	11	7	2	8
2		17	9	3	13
1	13	11	0	0	0
2		10	0	0	0
2		18	4	8	13
2		14	0	3	13
			0	1	0
1	8.5	10	2	3	6
1	20	13.5	6	0	3
1	14	12	3	0	13
1	12.5	17	12	13	13
1	15.5	16	9	4	13
1	13.5	10.5	1	2	0
1	13	6.5	4	0	0
1	20.5	17.5	3	3	0
2		15	2	5	1
1	12	11	1	10	13
2		20.5	0	12	13
1	10	8	7	0	0
1	21.5	18.5	13	6	12
			1	0	0
			10	2	0
2		18.5	3	10	13
2		15.5	0	9	13
			7	5	10
1	16.5	11.5	3	11	13
2		15.5	6	7	13
1	12.5	15.5	1	1	0
			1	0	0
1	14	11	4	1	1
2		12	0	11	10
1	15	12	13	0	8
1	15.5	15	2	1	0
2		15	6	0	0
			0	0	0
1	11.5	13	10	1	13
2		18	1	10	0
			1	1	0
1	15.5	10.5	7	0	0
2		20.5	1	2	0
1	11.5	5	11	0	13
			0	1	0
1	14	16.5	1	5	11
2		17.5	3	1	13
			6	0	0
1	5.5	5	4	0	1
			0	0	0
1	13.5	10	1	2	0
1	8	14	4	8	13
2		18	8	1	13
1	18	15.5	11	3	13
			5	0	1
2		17	8	1	13
2		14	0	6	1
2		14	0	0	0
1	7.5	6.5	3	0	11
2		19.5	12	7	13
			1	0	4
1	16.5	14.5	5	3	3
1	15	14	3	7	13
			0	0	1
1	10	7.5	0	0	0
1	12.5	11.5	1	0	0
1	11.5	16.5	12	1	13
2		11.5	8	0	0
1	9.5	15.5	12	8	13
2		15.5	5	5	0
1	11	15	5	8	7
1	4	9	2	3	0
1	11	9	8	0	0
			3	0	2
1	16	11.5	3	0	1
1	13.5	11	5	0	9
			3	0	0
1	10.5	16.5	11	1	13
1	14	10	10	3	13
1	13.5	12.5	8	1	1
2		21	0	11	13
1	6.5	7.5	4	0	1
			0	0	0
2		15.5	1	12	13
1	8.5	10.5	5	0	0
1	13.5	14	8	2	12
1	14	11.5	0	1	13
1	9.5	6.5	4	0	2
2		20	8	1	0
			4	13	13
2		16	5	4	10
			0	4	8
			1	0	0
1	16.5	17.5	13	0	1
2		17	6	2	13
1	18	18	8	9	9
2		13.5	0	11	0
2		16	2	1	0
			0	0	0
2		20	3	11	13
1	11	10	0	1	12
1	16.5	15	12	0	13
2		14	5	1	13
1	14	12.5	12	1	3
			0	0	0
			0	4	4
2		20	1	10	13
1	8	12	4	3	5
2		16	1	3	13
1	11.5	12.5	5	3	13
1	12.5	7	5	1	0
2		16	8	0	6
2		19	0	13	11
2		19.5	2	1	11
			2	0	0
2		16	9	9	10
			0	13	13
2		17	9	4	13
			1	0	0
1	12.5	9.5	5	1	1
			1	2	0
2		21	3	8	11
2		18	2	8	6
1	21	16	10	4	13
2		19	0	1	0
			0	0	0
2		18	7	2	8
2		7	0	0	0
			0	7	7
2		20	11	2	13
1	14.5	18.5	4	1	3
1	16.5	14	1	0	0
			0	0	0
1	9	15.5	3	0	0
1	16.5	18	0	1	1
2		19	0	13	13
2		16.5	0	6	12
2		18.5	10	1	3
1	13	13	3	1	2
			0	0	0
1	11	7	0	0	1
2		16.5	0	0	0
1	14.5	10	9	0	0
			7	13	13
			4	0	3
1	10	12	1	11	13
2		17.5	8	0	0
			0	0	0
1	8	9.5	12	2	13
			13	13	13
2		18.5	5	0	0
			0	0	0
1	10	6.5	4	0	0
2		18	0	0	2
2		20	11	2	13
1	17.5	18	5	2	0
			0	0	0
2		17.5	3	0	2
1	14.5	13.5	0	0	2
2		20	2	0	13
2		20.5	7	3	13
2		12	1	10	7
2		17	10	9	13
2		19.5	9	3	13
2		21.5	8	1	13
			0	0	1
2		12.5	1	0	4
2		18	10	0	13
			1	0	0
			0	1	0
2		18.5	1	2	4
1	14.5	14	10	3	10
			1	1	0
2		15.5	2	5	0
1	17.5	18	7	8	13
1	19.5	16	2	0	13
1	13	17	8	3	7
1	15.5	16	5	10	13
1	8	12.5	7	1	13
			0	12	1
1	10	9	2	0	13
			5	1	8
2		19	3	0	0
			3	2	3
			1	1	5
1	16	13	3	12	13
1	15	9	4	0	3
2		12.5	2	2	1
1	8	6.5	3	0	0
1	15.5	16.5	9	0	0
			0	0	0
2		15	0	0	12
			0	0	0
1	9.5	18.5	8	1	0
1	17	19	4	13	13
2		13	0	0	0
2		17	0	3	6
1	9	6.5	2	1	0
			2	0	0
			0	0	0
2		17	0	1	11
2		17	1	0	0
1	17.5	15.5	4	1	1
2		13.5	0	3	4
1	17.5	19	2	13	13
1	13.5	15	2	0	1
2		15	0	2	0
1	18.5	18	11	10	1
2		20.5	0	6	3
1	18.5	18	9	5	11
1	15	18.5	0	12	6
			7	3	13
			1	0	0
1	12	13	1	0	0
			0	1	0
1	7.5	8	1	0	0
2		15.5	2	12	13
1	18.5	18	8	13	13
2		16	1	11	13
2		16.5	2	1	13
			0	0	0
1	12	5	2	1	3
			6	7	9
1	18	16.5	1	7	0
			3	0	5
1	12.5	17.5	5	8	13
1	18.5	18	1	11	12
2		17.5	0	13	13
1	12	13.5	7	1	13
2		19	2	2	13
1	13	14	5	1	5
2		17	0	4	4
2		12	0	0	0
1	13.5	17.5	2	0	3
1	8	7	4	0	0
1	21	18	12	2	13
1	19	15.5	0	0	0
1	17	12	12	0	1
1	8.5	9.5	11	0	13
1	12.5	12.5	1	1	1
2		19	11	0	13
			0	0	0
			7	1	10
1	13	9	2	5	0
			6	2	0
			5	0	0
1	13	7.5	1	11	10
1	9	12	3	0	1
1	13.5	9	0	6	0
2		17.5	1	10	13
2		18.5	3	10	13
1	10.5	9.5	7	1	1
1	15.5	15.5	6	10	13
2		17.5	1	4	4
2		17	7	0	0
2		15.5	4	9	0
1	16.5	7.5	1	0	12
2		7.5	7	6	6
1	12	11.5	3	0	8
			4	0	1
			0	0	0
1	13	4	0	0	0
1	14	4.5	1	0	0
			4	0	0
1	16.5	15.5	0	5	13
1	18	18	9	4	13
			3	0	0
2		14	0	0	0
1	11.5	11.5	1	12	13
2		16	8	0	1
2		19.5	11	0	13
			11	6	13
2		14.5	9	12	13
2		21	1	12	6
1	10	11	9	5	0
1	17.5	16	6	7	13
1	20	9	5	1	13
1	11.5	9	4	3	12
1	18	16.5	10	1	8
			6	4	10
			4	1	0
2		12	3	0	0
1	13.5	12	7	1	13
1	16	13	4	0	3
1	17.5	14.5	11	1	3
2		11	4	0	0
1	12.5	9	1	0	0
			0	0	0
1	14	14	2	5	9
2		17	0	4	13
			0	0	0
2		13.5	0	1	0
			6	0	2
			0	0	0
1	15.5	10.5	4	5	8
2		18	0	0	0
2		10.5	0	1	0
2		16	0	2	1
1	11.5	6.5	1	0	0
			0	0	0
1	15.5	13	12	0	13
			0	0	0
2		9.5	0	0	5
1	15.5	12	0	3	2
			0	0	0
2		14	0	0	0
1	13	15	7	7	7
			1	0	1
2		17	11	0	0
2		12.5	1	0	0
2		16.5	0	13	13
			0	1	0
2		13	3	6	0
1	16	10.5	5	4	0
			2	0	0
1	16	12	13	0	3
1	16	16.5	7	4	11
1	16.5	8.5	8	1	0
1	6.5	7.5	4	0	3
1	16.5	15.5	10	1	0
2		16.5	13	0	10
			7	0	0
1	12	8.5	6	2	13
1	13.5	8	0	1	1
2		18.5	13	13	13
1	10.5	15	7	0	13
			1	0	0
2		17.5	0	13	0
1	13.5	8.5	3	0	0
1	15.5	13	1	0	5
1	13	13.5	11	13	13
2		19.5	6	6	13
			1	0	5
1	17	15	2	1	0
1	12	10.5	3	2	6
			7	1	4
1	11.5	12	0	2	0
2		14.5	0	1	0
1	15.5	13	5	0	1
2		10	0	0	0
			1	2	1
2		19	2	1	6
2		15.5	1	10	13
1	18.5	18.5	9	1	7
1	16	12.5	3	0	0
			0	1	0
1	19	13.5	13	0	5
1	14.5	18.5	9	3	13
1	19.5	11.5	9	2	4
			1	0	0
2		12	1	0	0
			0	9	6
1	7.5	4.5	0	5	0
2		18	3	1	2
1	8.5	7	5	2	4
			2	1	0
1	11.5	7	0	2	0
2		13	2	0	0
2		14.5	0	0	0
1	15	14	2	1	6
2		17	3	0	13
1	13	16.5	5	1	2
2		16	0	2	0
			1	1	1
			1	0	0
			6	1	1
			1	0	0
2		20	0	3	13
2		16	0	1	0
2		13.5	1	10	13
1	16.5	13	7	2	0
			5	0	7
1	20	18.5	10	8	12
			0	0	0
1	10.5	5.5	3	0	0
2		17	0	1	1
1	9	6	0	13	13
1	16.5	16.5	0	0	0
1	15	11.5	3	6	13
2		15	0	0	0
2		18.5	3	13	13
			1	1	0
2		15.5	0	0	0
2		13.5	6	0	0
2		15.5	0	11	0
2		19	0	13	0
			11	2	0
1	13	7.5	8	3	13
1	17	16	12	5	13
1	19	20.5	11	9	13
2		14	10	0	2
1	16.5	15	7	0	13
			6	3	5
1	11.5	8.5	10	0	13
1	16.5	16.5	0	10	13
2		16.5	1	1	0
1	20.5	13.5	9	1	6
1	15.5	16.5	1	11	12
1	9	11	11	12	13
1	16.5	16.5	9	10	13
2		12.5	1	0	7
			0	0	0
2		19.5	8	4	13
			0	1	0
2		16	0	9	13
1	14	16	6	12	13
			1	2	0
2		17	2	1	0
1	9	12	1	1	0
2		12	6	1	13
1	15	9.5	7	3	8
			6	0	3
1	8.5	11	3	0	0
2		20	2	11	13
2		15	0	0	1
1	21	19	0	8	13
			1	0	4
			3	0	5
2		19	8	4	13
2		16.5	0	0	1
1	12.5	13	1	0	10
1	12.5	10	2	1	0
2		12	0	10	3
2		15.5	9	0	13
1	13	13.5	6	8	12
			0	12	0
			0	1	0
2		18	5	3	11
2		18	0	0	0
1	10	18.5	8	0	2
1	20.5	13	1	3	5
1	19	17	3	9	12
1	12.5	8.5	2	0	0
1	9	10	5	5	6
			0	0	0
			9	0	0
1	10	7.5	1	0	0
1	15	11.5	9	0	6
1	19.5	18	8	5	13
1	12	12.5	1	0	0
1	10.5	8	0	0	0
1	15.5	16	4	1	13
			4	0	0
2		15.5	11	0	0
1	11	14.5	3	0	0
			2	0	2
1	10	6.5	0	0	0
2		13.5	3	0	8
2		8.5	2	0	0
			1	4	1
2		18	0	13	13
			1	0	0
1	11	10	10	2	13
2		18	9	2	3
1	17	17.5	9	8	11
1	13.5	8.5	3	1	3
1	18	14.5	12	1	13
1	15.5	17	6	2	7
1	18	17.5	10	1	1
1	8.5	12.5	6	0	2
2		16.5	0	3	12
			7	7	13
1	15	17.5	0	2	0
2		18.5	1	3	13
1	14.5	14.5	3	8	13
1	17.5	14	8	7	13
2		9	4	0	2
			3	4	10
2		18	0	8	2
1	17	15.5	2	2	3
1	17	16	10	0	13
1	9	7	12	0	1
1	16	13	6	3	5
1	15.5	6.5	3	0	0
			1	0	0
			0	7	6
1	16	13.5	1	1	0
1	17	11	3	2	2
1	17.5	18	1	1	1
1	12	12	4	7	0
1	9.5	8.5	3	0	0
			0	0	0
1	13.5	14.5	3	0	12
1	13	11	0	0	0
2		16.5	0	5	1
2		11	1	0	0
1	16.5	15	6	0	0
			0	0	0

## Sheet: FollowUp
Year	Perception Exam	Memory Exam	AQVLexclusive	AQPodcast	Review
1	8.5	10	0	2	2
1	12	9.5	0	0	0
1	15	8	2	0	0
1	16.5	17	0	10	3
1	12	14	10	3	12
1	15.5	9.5	0	0	13
1	14.5	15.5	0	1	0
1	14	11.5	13	0	13
1	15.5	9	0	0	0
1	20.5	16.5	11	2	13
1	15.5	18	0	12	0
1	17	13.5	3	8	11
1	11.5	12.5	0	1	13
1	13.5	9	4	1	0
1	13.5	15.5	0	13	0
1	13	9.5	0	3	0
1	17.5	10.5	5	0	5
1	12	8.5	0	2	0
1	13	14.5	5	0	13
1	17.5	13	0	0	0
1	13.5	13.5	0	12	13
1	9	9	11	1	3
1	10	10.5	2	11	13
1	10.5	11.5	2	0	2
1	11	9.5	1	0	0
1	17	14	5	1	13
1	6	11	2	0	1
1	11.5	9.5	0	0	12
1	14.5	13.5	0	5	0
1	14	12	12	0	0
1	21	19.5	2	9	13
1	20	13	5	7	13
1	14	16	8	2	13
1	19	13	10	0	0
1	14	16.5	1	0	0
1	4	7.5	0	10	2
1	20.5	16	10	1	13
1	15.5	19.5	0	13	5
1	17.5	13.5	0	8	3
1	12.5	4	5	0	1
1	12	8.5	0	2	2
1	18.5	17	4	4	0
1	10.5	8	2	7	13
1	12.5	7	5	7	13
1	16.5	16	0	2	0
1	11.5	10.5	1	2	0
1	16	10.5	7	0	2
1	16	8.5	4	0	5
1	15.5	13.5	1	0	0
1	8	11.5	4	3	13
1	10	12	6	5	13
1	12.5	17	1	11	12
1	10	9.5	4	0	13
1	17.5	12	7	0	1
1	18.5	14.5	5	0	0
1	11	13	1	12	13
1	17	13.5	4	0	0
1	12	7.5	1	1	0
1	10	10.5	0	7	2
1	15.5	13.5	4	1	8
1	18.5	15	4	0	0
1	16.5	13.5	2	0	0
1	14	8	0	0	0
1	9.5	7	6	1	0
1	10.5	17	11	1	13
1	20	17	2	9	13
1	9	8.5	7	1	1
1	13	10.5	12	0	0
1	11	9	0	13	0
1	3.5	4.5	2	0	1
1	12.5	12	0	3	3
1	8.5	10	4	0	0
1	13.5	9.5	8	0	13
1	15	11	2	11	5
1	8.5	7	4	3	1
1	13.5	10	11	0	0
1	17.5	16	1	1	0
1	15.5	12	2	11	12
1	20.5	19	1	3	6
1	16	15	11	1	13
1	18	18.5	0	0	0
1	14.5	12	1	2	2
1	18	11	6	2	8
1	13	11	0	0	0
1	8.5	10	2	3	6
1	20	13.5	6	0	3
1	14	12	3	0	13
1	12.5	17	0	13	13
1	15.5	16	8	4	13
1	13.5	10.5	0	2	0
1	13	6.5	4	0	0
1	20.5	17.5	2	3	0
1	12	11	0	10	13
1	10	8	7	0	0
1	21.5	18.5	7	6	12
1	16.5	11.5	2	11	13
1	12.5	15.5	1	1	0
1	14	11	4	1	1
1	15	12	13	0	8
1	15.5	15	2	1	0
1	11.5	13	10	1	13
1	15.5	10.5	7	0	0
1	11.5	5	11	0	13
1	14	16.5	0	5	11
1	5.5	5	4	0	1
1	13.5	10	1	2	0
1	8	14	1	8	13
1	18	15.5	10	3	13
1	7.5	6.5	3	0	11
1	16.5	14.5	5	3	3
1	15	14	1	7	13
1	10	7.5	0	0	0
1	12.5	11.5	1	0	0
1	11.5	16.5	12	1	13
1	9.5	15.5	5	8	13
1	11	15	4	8	7
1	4	9	2	3	0
1	11	9	8	0	0
1	16	11.5	3	0	1
1	13.5	11	5	0	9
1	10.5	16.5	11	1	13
1	14	10	10	3	13
1	13.5	12.5	8	1	1
1	6.5	7.5	4	0	1
1	8.5	10.5	5	0	0
1	13.5	14	8	2	12
1	14	11.5	0	1	13
1	9.5	6.5	4	0	2
1	16.5	17.5	13	0	1
1	18	18	3	9	9
1	11	10	0	1	12
1	16.5	15	12	0	13
1	14	12.5	12	1	3
1	8	12	1	3	5
1	11.5	12.5	4	3	13
1	12.5	7	5	1	0
1	12.5	9.5	5	1	1
1	21	16	9	4	13
1	14.5	18.5	4	1	3
1	16.5	14	1	0	0
1	9	15.5	3	0	0
1	16.5	18	0	1	1
1	13	13	3	1	2
1	11	7	0	0	1
1	14.5	10	9	0	0
1	10	12	1	11	13
1	8	9.5	11	2	13
1	10	6.5	4	0	0
1	17.5	18	4	2	0
1	14.5	13.5	0	0	2
1	14.5	14	9	3	10
1	17.5	18	4	8	13
1	19.5	16	2	0	13
1	13	17	8	3	7
1	15.5	16	3	10	13
1	8	12.5	7	1	13
1	10	9	2	0	13
1	16	13	1	12	13
1	15	9	4	0	3
1	8	6.5	3	0	0
1	15.5	16.5	7	0	0
1	9.5	18.5	7	1	0
1	17	19	0	13	13
1	9	6.5	2	1	0
1	17.5	15.5	4	1	1
1	17.5	19	0	13	13
1	13.5	15	2	0	1
1	18.5	18	3	10	1
1	18.5	18	5	5	11
1	15	18.5	0	12	6
1	12	13	1	0	0
1	7.5	8	1	0	0
1	18.5	18	0	13	13
1	12	5	2	1	3
1	18	16.5	1	7	0
1	12.5	17.5	2	8	13
1	18.5	18	1	11	12
1	12	13.5	6	1	13
1	13	14	4	1	5
1	13.5	17.5	2	0	3
1	8	7	4	0	0
1	21	18	11	2	13
1	19	15.5	0	0	0
1	17	12	12	0	1
1	8.5	9.5	11	0	13
1	12.5	12.5	1	1	1
1	13	9	0	5	0
1	13	7.5	0	11	10
1	9	12	3	0	1
1	13.5	9	0	6	0
1	10.5	9.5	6	1	1
1	15.5	15.5	2	10	13
1	16.5	7.5	1	0	12
1	12	11.5	3	0	8
1	13	4	0	0	0
1	14	4.5	1	0	0
1	16.5	15.5	0	5	13
1	18	18	9	4	13
1	11.5	11.5	1	12	13
1	10	11	4	5	0
1	17.5	16	6	7	13
1	20	9	4	1	13
1	11.5	9	4	3	12
1	18	16.5	10	1	8
1	13.5	12	7	1	13
1	16	13	4	0	3
1	17.5	14.5	10	1	3
1	12.5	9	1	0	0
1	14	14	0	5	9
1	15.5	10.5	4	5	8
1	11.5	6.5	1	0	0
1	15.5	13	12	0	13
1	15.5	12	0	3	2
1	13	15	6	7	7
1	16	10.5	5	4	0
1	16	12	13	0	3
1	16	16.5	7	4	11
1	16.5	8.5	7	1	0
1	6.5	7.5	4	0	3
1	16.5	15.5	9	1	0
1	12	8.5	5	2	13
1	13.5	8	0	1	1
1	10.5	15	7	0	13
1	13.5	8.5	3	0	0
1	15.5	13	1	0	5
1	13	13.5	0	13	13
1	17	15	2	1	0
1	12	10.5	2	2	6
1	11.5	12	0	2	0
1	15.5	13	5	0	1
1	18.5	18.5	9	1	7
1	16	12.5	3	0	0
1	19	13.5	13	0	5
1	14.5	18.5	7	3	13
1	19.5	11.5	9	2	4
1	7.5	4.5	0	5	0
1	8.5	7	5	2	4
1	11.5	7	0	2	0
1	15	14	2	1	6
1	13	16.5	5	1	2
1	16.5	13	7	2	0
1	20	18.5	5	8	12
1	10.5	5.5	3	0	0
1	9	6	0	13	13
1	16.5	16.5	0	0	0
1	15	11.5	3	6	13
1	13	7.5	8	3	13
1	17	16	7	5	13
1	19	20.5	4	9	13
1	16.5	15	7	0	13
1	11.5	8.5	10	0	13
1	16.5	16.5	0	10	13
1	20.5	13.5	8	1	6
1	15.5	16.5	1	11	12
1	9	11	0	12	13
1	16.5	16.5	2	10	13
1	14	16	1	12	13
1	9	12	0	1	0
1	15	9.5	6	3	8
1	8.5	11	3	0	0
1	21	19	0	8	13
1	12.5	13	1	0	10
1	12.5	10	2	1	0
1	13	13.5	3	8	12
1	10	18.5	8	0	2
1	20.5	13	0	3	5
1	19	17	2	9	12
1	12.5	8.5	2	0	0
1	9	10	2	5	6
1	10	7.5	1	0	0
1	15	11.5	9	0	6
1	19.5	18	8	5	13
1	12	12.5	1	0	0
1	10.5	8	0	0	0
1	15.5	16	4	1	13
1	11	14.5	3	0	0
1	10	6.5	0	0	0
1	11	10	10	2	13
1	17	17.5	4	8	11
1	13.5	8.5	2	1	3
1	18	14.5	11	1	13
1	15.5	17	6	2	7
1	18	17.5	10	1	1
1	8.5	12.5	6	0	2
1	15	17.5	0	2	0
1	14.5	14.5	3	8	13
1	17.5	14	5	7	13
1	17	15.5	1	2	3
1	17	16	7	0	13
1	9	7	12	0	1
1	16	13	4	3	5
1	15.5	6.5	3	0	0
1	16	13.5	1	1	0
1	17	11	1	2	2
1	17.5	18	1	1	1
1	12	12	4	7	0
1	9.5	8.5	3	0	0
1	13.5	14.5	3	0	12
1	13	11	0	0	0
1	16.5	15	6	0	0
2		15	1	12	13
2		14	11	0	6
2		18	0	10	9
2		17	5	3	7
2		18.5	3	0	10
2		18.5	0	3	4
2		17.5	10	1	0
2		13.5	0	0	2
2		13.5	0	0	0
2		20.5	8	2	13
2		15	2	3	0
2		20	8	0	0
2		15	0	0	0
2		14.5	0	4	1
2		17	1	10	12
2		17.5	11	0	13
2		14.5	0	0	13
2		18.5	1	4	3
2		17	0	0	13
2		18	1	1	4
2		17.5	0	13	10
2		12.5	0	13	13
2		14.5	0	0	1
2		13.5	12	1	11
2		19	0	0	13
2		20	0	0	0
2		16.5	0	11	4
2		19.5	2	8	13
2		16	2	1	5
2		16.5	8	4	11
2		16	2	0	6
2		17	7	2	0
2		19	11	2	5
2		10	8	0	13
2		6.5	1	0	0
2		12.5	2	0	0
2		18	8	4	12
2		13	3	0	2
2		21	1	9	1
2		19.5	0	5	1
2		21	1	9	13
2		18.5	1	9	2
2		13.5	0	0	0
2		15.5	3	7	13
2		18	3	0	6
2		20	9	4	13
2		21.5	12	1	12
2		8	0	0	0
2		20.5	8	3	5
2		14	6	2	11
2		18	0	2	0
2		18	2	3	13
2		17	2	11	0
2		18.5	0	6	0
2		18.5	9	0	0
2		9.5	1	11	0
2		17	8	3	13
2		10	0	0	0
2		18	4	8	13
2		14	0	3	13
2		15	1	5	1
2		20.5	0	12	13
2		18.5	0	10	13
2		15.5	0	9	13
2		15.5	6	7	13
2		12	0	11	10
2		15	6	0	0
2		18	1	10	0
2		20.5	1	2	0
2		17.5	3	1	13
2		18	8	1	13
2		17	7	1	13
2		14	0	6	1
2		14	0	0	0
2		19.5	6	7	13
2		11.5	8	0	0
2		15.5	4	5	0
2		21	0	11	13
2		15.5	0	12	13
2		20	8	1	0
2		16	5	4	10
2		17	6	2	13
2		13.5	0	11	0
2		16	2	1	0
2		20	0	11	13
2		14	4	1	13
2		20	0	10	13
2		16	1	3	13
2		16	8	0	6
2		19	0	13	11
2		19.5	2	1	11
2		16	2	9	10
2		17	8	4	13
2		21	3	8	11
2		18	2	8	6
2		19	0	1	0
2		18	7	2	8
2		7	0	0	0
2		20	11	2	13
2		19	0	13	13
2		16.5	0	6	12
2		18.5	10	1	3
2		16.5	0	0	0
2		17.5	8	0	0
2		18.5	5	0	0
2		18	0	0	2
2		20	11	2	13
2		17.5	3	0	2
2		20	2	0	13
2		20.5	6	3	13
2		12	0	10	7
2		17	4	9	13
2		19.5	9	3	13
2		21.5	8	1	13
2		12.5	1	0	4
2		18	10	0	13
2		18.5	1	2	4
2		15.5	0	5	0
2		19	3	0	0
2		12.5	2	2	1
2		15	0	0	12
2		13	0	0	0
2		17	0	3	6
2		17	0	1	11
2		17	1	0	0
2		13.5	0	3	4
2		15	0	2	0
2		20.5	0	6	3
2		15.5	0	12	13
2		16	0	11	13
2		16.5	2	1	13
2		17.5	0	13	13
2		19	0	2	13
2		17	0	4	4
2		12	0	0	0
2		19	11	0	13
2		17.5	1	10	13
2		18.5	2	10	13
2		17.5	0	4	4
2		17	7	0	0
2		15.5	3	9	0
2		7.5	4	6	6
2		14	0	0	0
2		16	8	0	1
2		19.5	11	0	13
2		14.5	1	12	13
2		21	0	12	6
2		12	3	0	0
2		11	4	0	0
2		17	0	4	13
2		13.5	0	1	0
2		18	0	0	0
2		10.5	0	1	0
2		16	0	2	1
2		9.5	0	0	5
2		14	0	0	0
2		17	11	0	0
2		12.5	1	0	0
2		16.5	0	13	13
2		13	0	6	0
2		16.5	13	0	10
2		18.5	0	13	13
2		17.5	0	13	0
2		19.5	3	6	13
2		14.5	0	1	0
2		10	0	0	0
2		19	1	1	6
2		15.5	1	10	13
2		12	1	0	0
2		18	2	1	2
2		13	2	0	0
2		14.5	0	0	0
2		17	3	0	13
2		16	0	2	0
2		20	0	3	13
2		16	0	1	0
2		13.5	1	10	13
2		17	0	1	1
2		15	0	0	0
2		18.5	0	13	13
2		15.5	0	0	0
2		13.5	6	0	0
2		15.5	0	11	0
2		19	0	13	0
2		14	10	0	2
2		16.5	1	1	0
2		12.5	1	0	7
2		19.5	8	4	13
2		16	0	9	13
2		17	2	1	0
2		12	6	1	13
2		20	2	11	13
2		15	0	0	1
2		19	8	4	13
2		16.5	0	0	1
2		12	0	10	3
2		15.5	9	0	13
2		18	5	3	11
2		18	0	0	0
2		15.5	11	0	0
2		13.5	3	0	8
2		8.5	2	0	0
2		18	0	13	13
2		18	8	2	3
2		16.5	0	3	12
2		18.5	1	3	13
2		9	4	0	2
2		18	0	8	2
2		16.5	0	5	1
2		11	1	0	0
